# Supplementary material for: Microfiber-Patterned Versatile Perfusable Vascular Networks
Source: Micromachines (Basel). 2023 Dec 1;14(12):2201. doi: 10.3390/mi14122201 (PMC10745573; doi:10.3390/mi14122201)
Supplement: Supplementary file 1 [file micromachines-14-02201-s001.zip]

Archive with 5 entries (5 files):
- Movie 1. Microfiber can be pulled out directly.mp4
- Movie 2. Interconnection of interconnected vascular network.mp4
- Movie 3. Perfusable ability of 2D vascular network.mp4
- Movie 4. Perfusable ability of 3D vascular network.mp4
- Supplementary Materials.pdf
